# Supplementary material for: A comprehensive study on cellular RNA editing activity in response to infections with different subtypes of influenza a viruses
Source: BMC Genomics. 2018 Jan 19;19(Suppl 1):925. doi: 10.1186/s12864-017-4330-1 (PMC5780764; doi:10.1186/s12864-017-4330-1)
Supplement: Supplementary file 2 — Information of common editing sites. (XLSX 42 kb) [file 12864_2017_4330_MOESM2_ESM.xlsx]

## Sheet: Additional file 6 Table S4 Info
positions of A-to-I common editing sites				positions of C-to-U common editing sites
H1N1 infected HBE cells	H1N1 infected HTBE cells	H3N2 infected HTBE cells	H5N1 infected HTBE cells	H1N1 infected HBE cells	H1N1 infected HTBE cells	H3N2 infected HTBE cells	H5N1 infected HTBE cells
chr1-16061123	chr1-1345001	chr1-1345001	chr1-11968257	chr1-1594498	chr1-1234047	chr1-1608274	chr1-1608274
chr1-44452888	chr1-1653093	chr1-11968257	chr1-13942435	chr1-24077852	chr1-1413232	chr1-16861718	chr1-16861718
chr1-53289547	chr1-6683904	chr1-13942435	chr1-16861772	chr1-44687037	chr1-1413234	chr1-19440511	chr1-35251482
chr1-53289759	chr1-11081942	chr1-16861772	chr1-28661576	chr1-52828383	chr1-1608274	chr1-35247979	chr1-65694080
chr1-121130947	chr1-13942435	chr1-19586458	chr1-28975209	chr1-89448729	chr1-10715762	chr1-35251482	chr1-89648325
chr1-121133770	chr1-16861772	chr1-28661576	chr1-148932848	chr1-89569947	chr1-16861718	chr1-65694080	chr1-148932885
chr1-144851484	chr1-19586458	chr1-28662199	chr10-17728650	chr1-148193697	chr1-19440511	chr1-89648325	chr1-206773089
chr1-145273431	chr1-19586501	chr1-28975209	chr10-51363659	chr1-148570294	chr1-32669645	chr1-147752654	chr10-47122848
chr1-145369708	chr1-21801393	chr1-39775303	chr10-72604246	chr1-148932885	chr1-35247979	chr1-148932885	chr10-89086421
chr1-145369709	chr1-28661576	chr1-52703448	chr11-8708782	chr1-179811583	chr1-35251482	chr1-151733292	chr11-33374847
chr1-145382939	chr1-28662199	chr1-89853234	chr11-8708825	chr1-183874046	chr1-65693976	chr1-153751617	chr12-93803499
chr1-148595665	chr1-28975209	chr1-145369709	chr11-8709245	chr1-196709906	chr1-65694080	chr1-206773089	chr12-117175608
chr1-167962597	chr1-35581813	chr1-145509570	chr12-27574427	chr1-206566195	chr1-100757824	chr10-3200249	chr15-60649376
chr1-207942343	chr1-39775303	chr1-148928344	chr12-27574433	chr1-227179262	chr1-144053567	chr10-47122848	chr16-13333615
chr1-231701045	chr1-52703448	chr1-148932848	chr12-27576447	chr1-240655090	chr1-151733292	chr10-51361850	chr17-4929297
chr10-5015508	chr1-53288870	chr1-149577615	chr12-27576469	chr10-14561854	chr1-152975715	chr10-89086421	chr17-37076005
chr10-27828090	chr1-53291425	chr1-168214295	chr12-133297904	chr10-36812317	chr1-153751617	chr10-120896985	chr17-73727435
chr10-50678820	chr1-89853234	chr1-209605251	chr16-18883583	chr10-104414984	chr1-206773089	chr10-135094925	chr17-74731098
chr10-75536077	chr1-101541172	chr1-225974614	chr17-60631088	chr10-121140364	chr10-3200249	chr11-2657628	chr18-12310779
chr10-75537896	chr1-148577417	chr10-17728650	chr17-79633187	chr10-121286832	chr10-28812379	chr11-2659279	chr19-579501
chr10-88686256	chr1-148928344	chr10-17729219	chr19-804142	chr10-124813359	chr10-47122848	chr11-2659321	chr19-38870027
chr10-125516770	chr1-148932848	chr10-72604246	chr19-1032834	chr11-33080601	chr10-51361850	chr11-6341397	chr19-49993541
chr11-10293221	chr1-151209908	chr10-75536292	chr19-42364350	chr11-62402335	chr10-51363403	chr11-57068505	chr2-30382769
chr11-33096285	chr1-168214295	chr11-2657844	chr19-42375584	chr11-65273011	chr10-51363729	chr11-64083273	chr2-130939898
chr11-61205123	chr1-179044100	chr11-8707840	chr19-42376843	chr11-69468337	chr10-89086421	chr11-64846152	chr2-202030372
chr11-62506990	chr1-200376777	chr11-8708782	chr1_gl000192_random-545063	chr11-75277582	chr10-103339446	chr11-65180127	chr21-42830716
chr11-65199303	chr1-209605251	chr11-8709245	chr2-99812843	chr11-129939907	chr10-105793302	chr11-65667828	chr22-22118229
chr11-65208818	chr1-225974614	chr11-13750354	chr2-99812897	chr12-6442621	chr10-120070231	chr11-67206234	chr3-10016159
chr11-65210090	chr10-17728650	chr11-35253681	chr2-169727569	chr12-6673087	chr10-120896985	chr12-4411031	chr3-41280728
chr11-102272381	chr10-17729377	chr11-47591333	chr2-217366580	chr12-26383789	chr10-127429604	chr12-73601709	chr3-48637143
chr11-118875218	chr10-72604246	chr11-61617320	chr2-217366713	chr12-57587065	chr10-135094925	chr12-77427653	chr3-129033975
chr12-1755508	chr10-73980006	chr11-77639466	chr2-217366921	chr12-63359098	chr11-6341397	chr12-93803499	chr4-83821606
chr12-7248753	chr10-73980019	chr12-21951424	chr4-39595346	chr13-37580090	chr11-33374847	chr12-117175608	chr4-159630407
chr12-9848629	chr10-75536292	chr12-27574254	chr4-76878836	chr14-55243215	chr11-57068505	chr12-120534503	chr5-1816076
chr12-27574433	chr10-75536653	chr12-27574317	chr4-77957993	chr15-50791560	chr11-64083273	chr14-105936288	chr5-135398357
chr12-27574434	chr10-75537390	chr12-27574427	chr4-143045853	chr15-89742222	chr11-64846152	chr15-60649376	chr5-149912560
chr12-51324627	chr10-75537896	chr12-27576447	chr5-96066502	chr15-89872249	chr11-65180127	chr15-85046215	chr6-36867376
chr12-51324639	chr10-75572545	chr12-27576469	chr6-42855962	chr16-4933587	chr11-67067978	chr15-89734320	chr6-159190936
chr12-51325537	chr11-8707840	chr12-27576524	chr6-42856110	chr16-30364885	chr11-67206234	chr16-1362481	chr8-26481822
chr12-53809745	chr11-8708782	chr12-32897464	chr6-42856116	chr16-84778426	chr11-68192725	chr16-13333517	chr8-144103467
chr12-69215261	chr11-8708825	chr12-46764254	chr6-42856917	chr17-33592395	chr11-111955064	chr16-16416205	chr9-74974431
chr12-69237010	chr11-13750354	chr12-113380841	chr7-44841489	chr17-48628506	chr12-1599286	chr16-16421894	chr9-107522300
chr12-69237043	chr11-35253681	chr12-120898553	chr7-74312553	chr17-73662633	chr12-4411031	chr16-21531609	chr9-127998651
chr12-69237509	chr11-47591333	chr12-120898714	chr7-128144814	chr17-79826370	chr12-7032253	chr16-56464958	chrUn_gl000220-107179
chr12-69237534	chr11-77639466	chr12-120899075	chrX-3747374	chr17-81059032	chr12-77427653	chr16-56865830	chrUn_gl000220-108025
chr12-69243607	chr11-125526139	chr12-133297904	chrX-67262903	chr19-13948798	chr12-93795346	chr16-68909090	chr1-704970
chr12-94818666	chr12-21951424	chr12-133297966	chr1-17301225	chr19-15465128	chr12-93803499	chr16-81060197	chr1-3545432
chr12-98942886	chr12-27574201	chr12-133298339	chr1-33411137	chr19-24009956	chr12-114383659	chr17-37076005	chr1-17222987
chr12-120898553	chr12-27574254	chr12-133298423	chr1-36067817	chr19-39890793	chr12-117175608	chr17-38324554	chr1-47842607
chr12-123005381	chr12-27574317	chr13-113464962	chr1-36067886	chr19-50302897	chr12-120534503	chr17-46136952	chr1-52237781
chr12-133297966	chr12-27574433	chr15-40453380	chr1-36068370	chr2-33810139	chr14-70838694	chr17-48154461	chr1-115277136
chr13-45964543	chr12-27576469	chr15-41591342	chr1-148561089	chr2-36994315	chr14-105936288	chr17-48432287	chr1-120906104
chr13-45964642	chr12-32897464	chr15-41597647	chr1-149223485	chr2-37544297	chr15-43868596	chr17-73727435	chr1-120906217
chr13-46090371	chr12-46764254	chr15-45025366	chr1-149606094	chr2-43450584	chr15-60649376	chr17-74731098	chr1-154931339
chr14-75202856	chr12-56144747	chr15-89739092	chr1-220231330	chr2-71301576	chr15-86312198	chr17-75208249	chr1-155706776
chr15-91426626	chr12-69237043	chr16-8942900	chr10-51363169	chr2-96917246	chr15-89734320	chr19-61652	chr1-169094216
chr16-31133839	chr12-98942688	chr16-18882161	chr12-117152433	chr2-96937152	chr15-102516734	chr19-579501	chr1-224346953
chr16-31133919	chr12-98942695	chr16-68723195	chr13-21949161	chr2-96965073	chr16-777590	chr19-806451	chr1-243260532
chr17-19568310	chr12-98942824	chr17-4929863	chr14-53242478	chr2-100020955	chr16-1362481	chr19-17838184	chr10-5046013
chr17-78294209	chr12-98943096	chr17-4930504	chr14-53243394	chr2-128620951	chr16-2103372	chr19-38870027	chr11-64950393
chr18-33850248	chr12-113380841	chr17-28850119	chr17-30302638	chr2-135920325	chr16-2139713	chr19-47571006	chr11-122928375
chr19-11560427	chr12-118587845	chr17-38555188	chr17-73773236	chr2-242212177	chr16-2167044	chr19-49993541	chr12-27575422
chr19-11560763	chr12-120898553	chr17-41401024	chr18-77916478	chr20-4773213	chr16-2167972	chr2-27590666	chr12-113440906
chr19-18477709	chr12-120898714	chr17-48168269	chr19-3647728	chr20-36784455	chr16-54148007	chr2-30382769	chr12-121756406
chr19-37005667	chr12-120899075	chr17-61769662	chr19-3647938	chr20-47858647	chr16-56464958	chr2-62449865	chr14-23390077
chr19-57816924	chr12-124146095	chr17-73389750	chr19-3648325	chr21-34728439	chr16-56865830	chr2-73453647	chr14-24612614
chr19-57817016	chr12-133297904	chr17-73743766	chr19-19288204	chr22-36688044	chr16-68909090	chr2-130939898	chr14-69864980
chr19-58372048	chr12-133298339	chr17-79633187	chr2-148689929	chr22-50642072	chr16-70194096	chr2-172648088	chr16-105863
chr19-59095469	chr12-133298423	chr19-804142	chr2-202030558	chr22-50655799	chr16-81060197	chr2-202030372	chr16-84100197
chr19-59095482	chr13-113464962	chr19-11560427	chr2-208476443	chr3-11372894	chr17-4929297	chr2-216214428	chr16-84696046
chr2-29381656	chr14-75202544	chr19-42364350	chr2-216808906	chr3-37388702	chr17-5437296	chr20-33169405	chr17-1423757
chr2-65433153	chr14-102971343	chr19-42375584	chr20-17943121	chr3-58109169	chr17-33678933	chr20-35125280	chr17-6544421
chr2-69351767	chr15-25227765	chr19-42376842	chr20-44529321	chr3-68685200	chr17-33679621	chr20-60887239	chr17-7297471
chr2-109086814	chr15-40453380	chr19-42376843	chr22-22661318	chr3-114041191	chr17-37076005	chr20-60898720	chr17-17088466
chr2-113412712	chr15-89739092	chr19-55900533	chr3-156258205	chr3-123356997	chr17-38324554	chr21-17250749	chr18-12309661
chr2-202028867	chr16-8942900	chr19-57817016	chr3-156258273	chr3-128808908	chr17-39681552	chr21-42830716	chr19-579630
chr2-217366580	chr16-15794543	chr2-32740204	chr3-156259406	chr3-183960347	chr17-45019015	chr21-45178099	chr19-19603128
chr2-230675696	chr16-16415061	chr2-99812414	chr4-153549042	chr3-185764838	chr17-46136952	chr21-47609847	chr19-24010482
chr20-3849777	chr16-16425052	chr2-99812447	chr7-75958601	chr4-89181641	chr17-48154461	chr22-19028650	chr2-203152391
chr20-3850191	chr16-22296860	chr2-99812897	chr8-11700676	chr4-99391831	chr17-48278931	chr22-22118229	chr3-184025306
chr20-9440331	chr16-23684636	chr2-114354382	chr8-11700685	chr4-126336757	chr17-48432287	chr22-26887828	chr5-177576807
chr20-31023266	chr16-28966464	chr2-202030094	chr8-11701490	chr5-41310826	chr17-48941387	chr22-30422414	chr6-42175194
chr20-35175763	chr16-28966678	chr2-202083872	chr8-23046084	chr5-71492911	chr17-57656854	chr22-30819846	chr6-159058804
chr20-44466922	chr16-48388394	chr2-208619479	chr8-23046473	chr5-150436471	chr17-61771145	chr22-38049812	chr7-75104371
chr20-47685270	chr16-50139515	chr2-208619742	chr9-132899215	chr6-117882620	chr17-73727435	chr3-10016159	chr7-76255452
chr22-22273892	chr16-85102660	chr2-217366580	chrUn_gl000220-106382	chr6-149915369	chr17-74731098	chr3-10091153	chr7-99751521
chr22-36056598	chr16-89759075	chr2-217366713	chr3-10194254	chr6-160453741	chr17-75208249	chr3-38180452	chr7-100782487
chr22-36662193	chr17-4928368	chr2-217366921	chr6-42856029	chr7-1581634	chr18-12310779	chr3-41280728	chr7-134617884
chr22-36662696	chr17-4928835	chr20-3850191	chr1-109606156	chr7-2395042	chr19-579501	chr3-43390481	chr8-54963701
chr22-36662697	chr17-4928994	chr20-31023472	chr19-3647688	chr7-19156327	chr19-806451	chr3-48637143	chr8-101932397
chr22-39414912	chr17-17089912	chr20-62202530	chr4-153545580	chr7-22533452	chr19-7075023	chr3-49936360	chr9-33624688
chr22-39415911	chr17-20219738	chr20-62202887	chr8-11701458	chr7-128490903	chr19-16965360	chr3-50355631	chr9-115030400
chr3-27674782	chr17-27049009	chr22-18571431	chr1-225974581	chr8-22451419	chr19-17838184	chr3-87276530	chrUn_gl000220-113407
chr3-40507925	chr17-28850119	chr22-36057284	chr10-17729218	chr8-38128726	chr19-38870027	chr3-87276570	chrX-3747347
chr3-49548016	chr17-33459200	chr22-39415905	chr10-17729219	chr8-41367815	chr19-47571006	chr3-129033975
chr3-50392440	chr17-33749758	chr3-10194254	chr10-17729438	chr8-59484801	chr19-49993541	chr3-188326983
chr3-97583255	chr17-38555188	chr3-58126389	chr19-42375627	chr8-81471097	chr19-55898749	chr4-39594535
chr3-101404761	chr17-48146907	chr3-122291910	chr2-99812414	chr8-134249520	chr2-11966180	chr4-39594688
chr3-120049154	chr17-48168269	chr4-39595346	chr22-24970609	chr9-79324192	chr2-27590666	chr4-39595022
chr3-120115287	chr17-57279070	chr4-39595578	chr5-138618538	chr9-95378176	chr2-30382769	chr4-48583490
chr3-196657883	chr17-60527756	chr4-39596244	chr6-42997417	chr9-125027001	chr2-47131478	chr4-184562255
chr4-57326291	chr17-61769662	chr4-57326291	chr6-71298689	chr9-130941557	chr2-62449865	chr5-1816076
chr4-177252327	chr17-73389750	chr4-57326875	chr13-21949165	chr9-131870122	chr2-70681406	chr5-135398357
chr5-32604135	chr17-73722431	chr4-57327087	chr8-11701305	chrUn_gl000218-47640	chr2-73453647	chr5-137521717
chr5-114547720	chr17-73742383	chr4-76878836		chrX-74965442	chr2-74708756	chr5-149912560
chr5-125830599	chr17-73743766	chr4-139966877		chr1-1322735	chr2-91843471	chr5-179192401
chr5-180262080	chr17-79633187	chr4-143045853		chr1-9789169	chr2-130939898	chr6-27106457
chr6-34206444	chr18-12310608	chr5-1461691		chr1-9790490	chr2-172648088	chr6-36867376
chr6-42856116	chr18-74092242	chr5-55234870		chr1-37959182	chr2-216214428	chr6-153309343
chr6-42856917	chr19-804142	chr5-96066502		chr1-86048659	chr2-233448075	chr6-159190936
chr6-42924374	chr19-4654380	chr5-138618538		chr1-102252784	chr2-235963311	chr7-938432
chr6-57049431	chr19-11043614	chr6-42855962		chr1-115247331	chr20-2816247	chr7-6048927
chr6-96990826	chr19-11560427	chr6-42856116		chr1-116931304	chr20-2843995	chr7-22533452
chr6-152674455	chr19-11560763	chr6-42856917		chr1-120455340	chr20-17947284	chr7-75615850
chr7-22985573	chr19-11561224	chr6-42856983		chr1-120539301	chr20-33169405	chr7-76121509
chr7-44841489	chr19-13883381	chr6-42857031		chr1-143744160	chr20-35125280	chr7-76255491
chr7-99172900	chr19-13883388	chr6-71299074		chr1-144909956	chr20-36640870	chr7_gl000195_random-79958
chr7-128144814	chr19-13883479	chr6-89236397		chr1-145284432	chr20-56280558	chr8-26481822
chr7-128293713	chr19-13883892	chr7-44841489		chr1-145293566	chr20-60887239	chr8-99467100
chr8-17079088	chr19-13884006	chr7-45024890		chr1-151266912	chr20-60898720	chr8-144103467
chr8-48890109	chr19-13884020	chr7-99017602		chr1-160261259	chr21-17250749	chr8-144995143
chr8-79590830	chr19-13884084	chr7-99172900		chr1-228334637	chr21-34975795	chr9-33467729
chr8-94937175	chr19-13884199	chr7-128142833		chr10-49643756	chr21-42830716	chr9-74974431
chr9-129850495	chr19-16194944	chr7-128143622		chr10-71149024	chr21-45178099	chr9-107522300
chr9-131093909	chr19-18046660	chr8-28575275		chr10-71969038	chr21-47609847	chr9-127998651
chr9-137735492	chr19-39981168	chr9-45440627		chr10-79799671	chr22-19028650	chr9-135978225
chrX-54587196	chr19-42364350	chr9-133579797		chr10-98280863	chr22-22118229	chr9-140175916
chrX-54589730	chr19-42375584	chr9-138702541		chr10-117849402	chr22-26887828	chr9-140509145
chrX-74965895	chr19-42375627	chrX-3747374		chr11-8122414	chr22-30422414	chrUn_gl000220-107179
chr1-6282587	chr19-42376842	chrX-54589730		chr11-16777081	chr22-30819846	chrUn_gl000220-108025
chr1-27205224	chr19-42376843	chrX-67262903		chr11-34123016	chr22-38049812	chrX-3747151
chr1-32695956	chr19-49992562	chr1-16996		chr11-64878988	chr22-47069699	chr1-700371
chr1-32696325	chr19-54379048	chr1-140369		chr11-71809354	chr3-10016159	chr1-704970
chr1-32696389	chr19-55900533	chr1-6311954		chr11-85692251	chr3-10091153	chr1-3545432
chr1-32703615	chr19-56889953	chr1-9160982		chr12-4414213	chr3-15686008	chr1-6694603
chr1-46163196	chr19-56890633	chr1-17301225		chr12-49225891	chr3-38180452	chr1-17222987
chr1-59124261	chr19-58318570	chr1-22205601		chr12-57584642	chr3-41280728	chr1-26144256
chr1-89449390	chr19-58637961	chr1-33411137		chr12-109180623	chr3-43390481	chr1-36646388
chr1-89449434	chr19-58902622	chr1-36067784		chr12-113416563	chr3-48637143	chr1-47842607
chr1-160302244	chr19-59095469	chr1-36067817		chr13-113862958	chr3-49936360	chr1-52237781
chr1-184761274	chr19-59095482	chr1-36068369		chr14-50067391	chr3-50355631	chr1-62579758
chr1-203822047	chr1_gl000192_random-545063	chr1-45798475		chr14-57675261	chr3-58125217	chr1-95000817
chr1-214529740	chr2-32740204	chr1-109606149		chr14-75129654	chr3-87276530	chr1-115277136
chr10-5807211	chr2-46851528	chr1-109606156		chr14-77803065	chr3-87276570	chr1-120906104
chr10-24790335	chr2-55467277	chr1-114518572		chr14-103438301	chr3-129033975	chr1-120906217
chr10-28814655	chr2-64322007	chr1-148561089		chr14-103800739	chr3-171362743	chr1-145507646
chr10-71923709	chr2-99812336	chr1-149223485		chr15-89694986	chr3-188326983	chr1-154918244
chr10-75009585	chr2-99812447	chr1-157094381		chr16-28848313	chr3-194362491	chr1-154931339
chr11-62454629	chr2-99812815	chr1-160966434		chr16-71957990	chr3-195415529	chr1-155706776
chr11-62454631	chr2-99812843	chr1-160967899		chr17-6677396	chr3-195611700	chr1-169094216
chr11-65268480	chr2-99812897	chr1-214529234		chr17-18149714	chr3-196728789	chr1-203690537
chr11-85707912	chr2-102642599	chr1-214529725		chr17-34851249	chr4-48583490	chr1-210012437
chr11-122942380	chr2-114384656	chr1-214529740		chr17-35872988	chr4-83821606	chr1-214557893
chr11-130746900	chr2-202083872	chr1-220231487		chr17-66528417	chr4-139967148	chr1-224346953
chr12-6701085	chr2-208112765	chr10-43315848		chr19-3535163	chr4-140429518	chr1-239792675
chr12-50597064	chr2-208619479	chr10-51361901		chr19-3767330	chr4-148463887	chr1-243245259
chr12-56538344	chr2-208619749	chr10-51363169		chr19-13206451	chr4-159630407	chr10-3826127
chr12-108984227	chr2-217366580	chr10-75008955		chr19-13862487	chr4-184562255	chr10-51855449
chr12-108984979	chr2-217366713	chr10-75009842		chr19-19015607	chr5-1816076	chr10-120444958
chr12-110289414	chr2-217366897	chr10-135076584		chr19-24010482	chr5-69515756	chr10-126107465
chr13-21948502	chr2-217366921	chr11-13009431		chr19-39879071	chr5-76115069	chr10-135089077
chr13-21949161	chr20-3849488	chr11-93466874		chr19-49485554	chr5-135398357	chr11-910785
chr13-33099775	chr20-3850391	chr11-93468796		chr19-50046503	chr5-137521717	chr11-2657855
chr13-33099806	chr20-3852858	chr12-12045714		chr19-50305275	chr5-149912560	chr11-22647035
chr13-96438212	chr20-3853000	chr12-117152433		chr2-46927164	chr5-150036622	chr11-64950393
chr13-111549730	chr20-31023472	chr12-123200099		chr2-56150861	chr6-27106457	chr11-65635818
chr14-23441395	chr20-31440977	chr12-133314465		chr2-96919489	chr6-36867376	chr11-122928375
chr14-53109732	chr20-36152932	chr13-21949161		chr2-101881399	chr6-153309343	chr12-6472752
chr14-53242354	chr22-18572597	chr14-21928910		chr2-114467016	chr6-157528197	chr12-27575422
chr14-53242478	chr22-18572675	chr14-23441476		chr2-238292633	chr6-159190936	chr12-113440906
chr14-57674512	chr22-24969629	chr14-53109732		chr20-48251514	chr6-161557436	chr12-120534673
chr15-39889284	chr22-36055840	chr14-53242478		chr22-37154326	chr7-938432	chr12-120621425
chr15-49419933	chr22-38340786	chr14-53243394		chr22-37964580	chr7-5965334	chr12-121756406
chr15-70948558	chr22-38341928	chr14-93264169		chr22-38687382	chr7-6048927	chr12-123350460
chr15-70984641	chr22-38342011	chr16-4512357		chr22-38693124	chr7-75104120	chr14-23390077
chr15-72498956	chr22-38342145	chr17-38653621		chr3-27674986	chr7-75615850	chr14-23746122
chr15-83485544	chr22-38343618	chr17-38653769		chr3-27675018	chr7-76121509	chr14-24612614
chr15-89745033	chr22-39415905	chr17-38654963		chr3-37368811	chr8-26481822	chr14-24884819
chr16-50830801	chr22-46494984	chr17-38655082		chr3-100527032	chr8-42720581	chr14-69697289
chr16-70283084	chr22-47073567	chr17-65334885		chr3-120449606	chr8-56698915	chr14-69864980
chr17-42397080	chr3-9986503	chr17-73773236		chr4-22390049	chr8-99467100	chr14-75142606
chr17-49041692	chr3-10194254	chr19-3540015		chr4-128865140	chr8-144103467	chr15-60645015
chr17-49042216	chr3-52232861	chr19-3542545		chr4-138451389	chr8-144682428	chr16-105863
chr17-57075777	chr3-58126400	chr19-3647823		chr4-185678840	chr8-144995143	chr16-836194
chr18-18600175	chr3-72424929	chr19-3648299		chr5-41310838	chr8-145310459	chr16-67472374
chr18-48702530	chr3-99885236	chr19-3648325		chr5-132092484	chr9-33467729	chr16-84100197
chr18-65182607	chr3-122291910	chr19-13949194		chr5-135489435	chr9-43822668	chr16-84696046
chr19-13949194	chr3-195404649	chr19-39359055		chr6-16739271	chr9-68745884	chr17-1423757
chr19-53121899	chr3-197611048	chr19-41766064		chr6-36462318	chr9-74974431	chr17-6544421
chr2-37328034	chr3-197612220	chr19-51305854		chr6-64412515	chr9-95080904	chr17-7255881
chr2-37328097	chr4-39596244	chr2-9543487		chr6-96988480	chr9-107522300	chr17-7297471
chr2-37329238	chr4-57326291	chr2-37327662		chr6-144835059	chr9-127998651	chr17-17088466
chr2-37329307	chr4-57326879	chr2-37328034		chr6-147684760	chr9-135978225	chr17-33337291
chr2-37331525	chr4-76878836	chr2-37331116		chr6-151670057	chr9-140086538	chr17-74078113
chr2-69690577	chr4-77957993	chr2-56094040		chr6-153603542	chr9-140175916	chr17-80401096
chr2-91843433	chr4-139966877	chr2-91843433		chr7-7283326	chr9-140509145	chr18-12309661
chr2-114467639	chr4-143045853	chr2-130911410		chr7-22771296	chrUn_gl000220-107179	chr18-77514333
chr2-114468231	chr4-170498200	chr2-148689929		chr7-23016342	chrUn_gl000220-108025	chr19-579630
chr2-114498534	chr4-177252327	chr2-208476443		chr7-33407445	chrX-3747151	chr19-3544901
chr2-128601464	chr5-1461691	chr2-208476581		chr7-35672368	chr1-700371	chr19-3644179
chr2-128603482	chr5-55234870	chr2-217279850		chr7-75956348	chr1-3545432	chr19-10600418
chr2-197084495	chr5-65374841	chr20-47865924		chr7-100781211	chr1-6694603	chr19-17323101
chr2-206986926	chr5-69515753	chr21-45403660		chr7-128394607	chr1-22817114	chr19-19603128
chr20-3910035	chr5-69812143	chr22-22661318		chr7-130587860	chr1-26144256	chr19-24010482
chr20-4680070	chr5-96066502	chr22-38202753		chr8-42065125	chr1-36646388	chr19-41939337
chr20-34301191	chr5-121362874	chr3-14986104		chr9-37429747	chr1-37939870	chr19-46916593
chr20-35520977	chr5-121362875	chr3-14986110		chr9-91093393	chr1-47842607	chr19-47502573
chr20-36133417	chr5-138610546	chr3-48787684		chr9-101050439	chr1-51821254	chr2-28635347
chr20-48121629	chr6-42855962	chr3-101569472		chr9-131857760	chr1-52237781	chr2-58386604
chr20-48123188	chr6-42856029	chr3-156258205		chr9-131860304	chr1-62579758	chr2-129025149
chr22-22661318	chr6-42856110	chr3-156258283		chrUn_gl000220-153109	chr1-93142746	chr2-130910248
chr22-36726489	chr6-42856116	chr3-156259406			chr1-95000817	chr2-191231503
chr3-14986104	chr6-42856917	chr4-1843342			chr1-115277136	chr2-201981566
chr3-15113893	chr6-42856983	chr4-2940085			chr1-120906104	chr2-203152391
chr3-27674904	chr6-42857031	chr4-2940371			chr1-120906217	chr2-235951369
chr3-44790781	chr6-42997464	chr4-2940397			chr1-143744160	chr20-30381660
chr3-44791398	chr6-42997578	chr4-2940462			chr1-144909956	chr20-35467656
chr3-100519035	chr6-43583172	chr4-73922978			chr1-145507646	chr20-39794885
chr3-112319504	chr6-71298639	chr4-153544835			chr1-154309887	chr20-60885362
chr3-112320458	chr6-71298722	chr4-153549042			chr1-154918244	chr20-60886078
chr3-148744910	chr6-71298929	chr4-177687613			chr1-154931339	chr20-60887020
chr3-149683756	chr6-110112597	chr5-74656983			chr1-155706776	chr21-38597114
chr3-156258205	chr7-17384437	chr5-79923430			chr1-169094216	chr21-45747111
chr3-156259406	chr7-45024890	chr5-150922130			chr1-178445642	chr22-19754508
chr3-179115627	chr7-48143555	chr5-156905396			chr1-179074797	chr22-38168615
chr3-179116046	chr7-56121167	chr6-8079944			chr1-183539917	chr22-50885459
chr3-179116068	chr7-65619292	chr7-2767280			chr1-203690537	chr3-97686019
chr4-2940462	chr7-99172900	chr7-5516777			chr1-210010524	chr3-113789591
chr4-39310505	chr7-128142833	chr7-44872970			chr1-210012437	chr3-184025306
chr4-39550978	chr7-131155607	chr7-75958601			chr1-214557893	chr4-5733317
chr4-39551179	chr8-28575275	chr7-102277678			chr1-224346953	chr4-103537774
chr4-57976234	chr8-38829839	chr7-130630237			chr1-239792675	chr5-127744469
chr4-119649805	chr9-133579797	chr7_gl000195_random-138078			chr1-243260532	chr5-177576807
chr4-144449080	chr9-133581859	chr8-11701343			chr10-3826127	chr6-7246902
chr5-16701579	chr9-133582267	chr8-11701490			chr10-5046013	chr6-7580386
chr5-52397337	chr9-138702541	chr8-23045853			chr10-28811827	chr6-13327107
chr5-64964180	chrX-3747374	chr8-23046151			chr10-51853048	chr6-33647749
chr5-108713923	chrX-48341920	chr8-23046532			chr10-51855449	chr6-42175194
chr5-115165591	chrX-48436762	chr8-23046559			chr10-51890805	chr6-52141119
chr6-74226942	chrX-54589962	chr8-23046622			chr10-89103061	chr6-159058804
chr6-74304013	chrY-7196429	chr8-23305357			chr10-90707099	chr7-66648199
chr6-76419271	chr1-16996	chr8-30535980			chr10-120444958	chr7-75104371
chr6-108363889	chr1-788840	chr8-30536603			chr10-126107465	chr7-76255452
chr6-134494481	chr1-1647871	chr9-154795			chr10-135089077	chr7-99751521
chr6-159210399	chr1-1661410	chr9-32456316			chr11-910785	chr7-100782487
chr7-30796273	chr1-6311954	chr9-32456380			chr11-2657855	chr7-134617884
chr7-74296607	chr1-9160982	chr9-114697526			chr11-3122912	chr7-137562871
chr7-128410474	chr1-9163387	chr9-123550141			chr11-22647035	chr8-54963701
chr7-130629624	chr1-17301225	chr9-132899215			chr11-64674871	chr8-101932397
chr7-130630237	chr1-22205601	chrM-1191			chr11-64950393	chr9-32500143
chr7-135417238	chr1-33411137	chrUn_gl000220-106382			chr11-65274495	chr9-33624688
chr7-158524772	chr1-36067760	chrX-77083915			chr11-65635818	chr9-100971128
chr8-11700231	chr1-36067817	chr1-28825370			chr11-67395527	chr9-115030400
chr8-11701490	chr1-36067886	chr1-28826190			chr11-111414870	chr9-123618584
chr8-21961847	chr1-36067925	chr1-28835937			chr11-122928375	chr9-132569605
chr8-25285412	chr1-36068325	chr1-89853263			chr12-6472752	chr9-132576326
chr8-30535980	chr1-36068370	chr1-225974581			chr12-27575422	chr9-133738189
chr8-30536603	chr1-45798475	chr10-75537896			chr12-29469937	chr9-139409842
chr8-108263623	chr1-145004953	chr10-102764239			chr12-50613614	chr9-139571430
chr8-116569639	chr1-148561089	chr12-98942695			chr12-52863622	chr9-139735510
chr8-126051175	chr1-149223485	chr12-98942824			chr12-75891563	chrUn_gl000220-113407
chr9-32456486	chr1-149606094	chr13-20247023			chr12-113440906	chrX-3747097
chr9-107546228	chr1-153578243	chr15-41591451			chr12-118533551	chrX-3747141
chrX-46465423	chr1-153578687	chr16-15794957			chr12-120534673	chrX-3747347
chrX-73421795	chr1-157094381	chr16-56974391			chr12-120621425
chrX-73497658	chr1-160966434	chr17-48171262			chr12-121756406
chrX-74964315	chr1-160967899	chr17-73721493			chr12-123350460
chrX-118672672	chr1-209790990	chr17-75487409			chr12-123459617
chrX-118673238	chr1-214529725	chr19-13883388			chr12-125431808
chr1-19585553	chr1-220231263	chr19-13884727			chr12-133346476
chr1-28207177	chr1-220231275	chr19-58355180			chr13-60240165
chr1-28826031	chr1-220231330	chr19-58371749			chr14-23390077
chr1-151059683	chr1-220231487	chr2-202028867			chr14-23746122
chr1-154307986	chr1-220232143	chr2-202082668			chr14-24612614
chr1-179326908	chr1-220232144	chr2-210867822			chr14-24884819
chr10-75536653	chr1-243260544	chr20-3848158			chr14-69697289
chr11-65177464	chr1-243493948	chr20-3852858			chr14-69864980
chr11-65208855	chr1-247040531	chr22-36057338			chr14-75142606
chr12-51324119	chr10-51361901	chr22-39415911			chr15-60645015
chr12-51324202	chr10-51362945	chr3-58126519			chr15-63616857
chr12-69215366	chr10-75008955	chr4-177252327			chr15-84872495
chr12-98942885	chr10-75009842	chr6-42856176			chr15-86087095
chr12-120898714	chr10-101992307	chr1-1595006			chr15-93568939
chr12-133297904	chr10-101992810	chr1-36067760			chr16-105863
chr14-55602497	chr10-135076584	chr1-36068370			chr16-836194
chr15-63421210	chr11-769403	chr1-89649462			chr16-15154075
chr16-16223488	chr11-62516400	chr1-220232143			chr16-16417061
chr16-57090342	chr11-77780117	chr14-23442149			chr16-67322096
chr17-46194964	chr11-93466874	chr14-53242651			chr16-67472374
chr19-42376710	chr12-93794724	chr14-53243545			chr16-74657502
chr19-42376843	chr12-117152433	chr16-21445527			chr16-84100197
chr19-56890633	chr12-125396488	chr17-37005839			chr16-84696046
chr2-29381661	chr12-133314465	chr17-38630303			chr17-1423757
chr2-99812414	chr13-21949161	chr17-39940088			chr17-6544421
chr2-202030111	chr14-20835060	chr17-79839105			chr17-7255881
chr2-208619479	chr14-23439863	chr19-1590505			chr17-7297471
chr20-3850487	chr14-23441476	chr19-11256725			chr17-17088466
chr20-3851209	chr14-23442115	chr19-39358724			chr17-35414143
chr20-3852858	chr14-31916464	chr19-39438104			chr17-73059583
chr20-43707776	chr14-53109732	chr19-54977622			chr17-74078113
chr21-44330181	chr14-53243394	chr2-37327702			chr17-76671834
chr22-18579848	chr14-53243545	chr22-41996161			chr17-80205585
chr22-20927529	chr14-77974679	chr6-74134848			chr17-80401096
chr22-24969629	chr14-92628356	chr7-66118159			chr18-12309661
chr22-36057284	chr14-93264169	chr7-99091076			chr18-77514333
chr22-36662206	chr15-74753425	chr9-32456486			chr19-579630
chr3-45722100	chr15-84872497	chrX-45707831			chr19-3544901
chr3-49295945	chr15-84873308	chr1-19585553			chr19-4818502
chr3-188596827	chr15-90375859	chr1-28825781			chr19-9761038
chr5-125832121	chr15-90440482	chr10-73980019			chr19-10600418
chr5-125961810	chr16-4512966	chr11-76734862			chr19-17323101
chr5-150647744	chr16-4513142	chr12-113380845			chr19-19603128
chr6-42856110	chr16-18795350	chr16-28966447			chr19-24010482
chr6-42857031	chr16-18859923	chr17-73721599			chr19-41939337
chr6-149912307	chr16-46692740	chr17-73740920			chr19-46916593
chr7-56143981	chr16-70011414	chr17-73742383			chr19-47502573
chr7-100734758	chr17-33593194	chr19-11208037			chr2-28635347
chr7-100736991	chr17-38653621	chr2-37431681			chr2-58386604
chr7-128293316	chr17-38653769	chr20-3848225			chr2-64779830
chr8-98741417	chr17-38654963	chr22-38342489			chr2-122097485
chr8-144737651	chr17-40134780	chr4-57327082			chr2-129025149
chr9-131089830	chr17-49042216	chr5-150651380			chr2-130910248
chrX-123046440	chr17-61913368	chr7-65619292			chr2-152300072
chr1-1661090	chr17-66420935	chr8-48890109			chr2-191231503
chr1-6283260	chr17-73773236	chrX-54587196			chr2-201981566
chr1-27208108	chr17-73885939	chr1-36068325			chr2-203152391
chr1-36068370	chr17-73940562	chr1-153578243			chr2-235951369
chr1-89649369	chr18-77916478	chr1-160967857			chr20-5172729
chr1-109474780	chr18-77917074	chr1-184761274			chr20-10652195
chr1-214529234	chr19-1459301	chr14-21928578			chr20-30381660
chr1-214529247	chr19-1459302	chr16-75479907			chr20-35467656
chr1-214529252	chr19-2135032	chr17-39940059			chr20-39794885
chr10-15148090	chr19-3540015	chr19-3647688			chr20-60886078
chr10-27049653	chr19-3647688	chr19-3647728			chr20-60887020
chr10-27061956	chr19-3647728	chr19-3647938			chr20-62200953
chr10-88725216	chr19-3647845	chr19-19288204			chr20-62202921
chr10-104937807	chr19-3648161	chr19-46054357			chr20-62321559
chr12-53572006	chr19-3648299	chr19-58319085			chr21-38597114
chr12-133314465	chr19-3648325	chr2-37329307			chr21-45747111
chr13-21949107	chr19-3758395	chr2-37329347			chr21-46685190
chr14-21725099	chr19-6379161	chr2-37330614			chr22-19754508
chr14-23441476	chr19-9761462	chr2-37331171			chr22-22664158
chr15-81268265	chr19-11256725	chr2-37331525			chr22-36716547
chr19-3540015	chr19-11257502	chr2-37331645			chr22-38168615
chr19-3542081	chr19-11257508	chr3-12782262			chr22-46502991
chr19-9759167	chr19-13949194	chr3-15113655			chr22-50885459
chr19-19902523	chr19-19288204	chr3-48787625			chr3-9952627
chr19-30191863	chr19-39358724	chr3-48787909			chr3-48894784
chr2-37327702	chr19-39359292	chr3-179117128			chr3-52802510
chr2-37328075	chr19-41766064	chr5-64964718			chr3-97686019
chr2-37331645	chr19-46053267	chr5-156904922			chr3-184025306
chr2-37380852	chr2-9543487	chr6-36941651			chr4-5733317
chr2-101901454	chr2-32264663	chr6-74134075			chr4-88261712
chr2-114466298	chr2-56094040	chr6-160101723			chr4-103537774
chr2-114467423	chr2-70441562	chr7-5516630			chr5-1057732
chr2-114467533	chr2-91843433	chr7-5517083			chr5-32125032
chr2-114468062	chr2-130911410	chr8-11701458			chr5-127744469
chr2-114468141	chr2-201686100	chrX-77083828			chr5-176951914
chr2-114468258	chr2-208465253				chr5-177576807
chr2-114470165	chr2-208476443				chr5-179231907
chr2-172178745	chr2-217279850				chr6-7580386
chr2-206986936	chr2-242512571				chr6-13327107
chr20-34217957	chr20-44529321				chr6-33647749
chr3-14986098	chr20-44529447				chr6-42175194
chr3-37156151	chr20-44530120				chr6-52141119
chr3-122276695	chr20-47865924				chr6-109005914
chr4-103732387	chr20-48739074				chr6-159058804
chr6-150046559	chr20-60884301				chr7-5661214
chr7-55522905	chr21-45403660				chr7-22895026
chr8-11700213	chr22-22661318				chr7-74247782
chr8-23046151	chr22-38202753				chr7-99751521
chr8-99055911	chr22-41996161				chr7-100782487
chr8-118975083	chr22-51062560				chr7-134617884
chr8-125590848	chr3-12782262				chr7-158494604
chrX-23719873	chr3-14986104				chr8-54963701
chrX-48893522	chr3-14986137				chr8-101932397
chrX-77083007	chr3-15113893				chr8-130760952
chrX-77083828	chr3-41973462				chr9-14085827
chr1-28826190	chr3-48787684				chr9-33624688
chr1-45281505	chr3-52581071				chr9-100971128
chr1-53289686	chr3-57613035				chr9-115030400
chr1-53289688	chr3-156258205				chr9-131812122
chr1-154222150	chr3-156258273				chr9-132569605
chr1-168220280	chr4-1843342				chr9-132576326
chr1-225974746	chr4-2940085				chr9-133738189
chr1-225974748	chr4-2940371				chr9-139409842
chr10-17729438	chr4-2940397				chr9-139571430
chr10-51733254	chr4-2940462				chr9-139735510
chr10-75536699	chr4-17802979				chrUn_gl000220-113407
chr10-111872915	chr4-73923449				chrX-3747141
chr11-33096294	chr4-128861133				chrX-3747347
chr11-33096405	chr4-153549042
chr11-70273077	chr5-5462684
chr11-118873596	chr5-64886165
chr11-118876850	chr5-69493165
chr12-51324122	chr5-74656983
chr12-53690935	chr5-79923430
chr12-69237529	chr5-79923906
chr12-118575323	chr5-115165591
chr14-35495940	chr5-135517053
chr14-75202544	chr5-150922130
chr14-86010981	chr5-156905560
chr14-101320975	chr6-8079944
chr16-16221176	chr6-34385242
chr16-28967974	chr6-74134759
chr16-29834540	chr6-90472093
chr16-29845721	chr6-150045998
chr16-29845723	chr6-150046349
chr19-11043614	chr7-5516630
chr19-11560716	chr7-5516777
chr19-57817005	chr7-5517083
chr2-61276765	chr7-5517221
chr2-128951766	chr7-44872300
chr2-204166229	chr7-44872899
chr2-208619742	chr7-44873106
chr20-3848225	chr7-72418963
chr20-5175539	chr7-73248640
chr22-18572729	chr7-75958601
chr22-20926950	chr7_gl000195_random-48962
chr22-39415905	chr7_gl000195_random-138078
chr3-188598686	chr8-11700676
chr5-72201644	chr8-11700685
chr5-121362874	chr8-11701283
chr5-125832054	chr8-11701295
chr6-42856330	chr8-11701490
chr6-42856983	chr8-23046319
chr7-17384354	chr8-23046532
chr7-17384514	chr8-23046559
chr7-17384777	chr8-23305357
chr7-65618980	chr8-30535980
chr7-66219469	chr8-144672885
chr7-99164229	chr8-144824027
chr7-128293288	chr9-154795
chr8-42875579	chr9-32456316
chr8-42875814	chr9-114126202
chr8-42875989	chr9-114697526
chr9-37503392	chr9-116023196
chr9-131092912	chr9-123550141
chrX-123046417	chr9-132899215
chrX-123046720	chrUn_gl000220-106382
chr1-6282400	chrX-23719788
chr1-6282420	chrX-100265285
chr1-10517352	chrX-118672671
chr1-32833539	chrX-118672672
chr1-33086812	chrX-118673238
chr1-36067925	chrX-118673328
chr1-38326643	chr1-28662253
chr1-184761312	chr1-28826190
chr1-214529170	chr1-35582115
chr1-214529725	chr1-145689717
chr10-15148927	chr1-155105246
chr10-75008731	chr1-179042701
chr10-75008955	chr10-17729219
chr10-75009591	chr10-17729438
chr10-95217899	chr10-51733254
chr10-101992810	chr10-51733362
chr11-14361543	chr10-51733759
chr12-50597325	chr10-75538625
chr12-56745769	chr10-102764239
chr12-120604718	chr11-8709245
chr12-133359770	chr11-35238353
chr13-111552387	chr11-61617356
chr14-21733923	chr11-65090876
chr14-53242417	chr11-65208818
chr14-53243394	chr12-27574427
chr15-40985001	chr12-27576524
chr15-70984926	chr12-64842854
chr15-72561990	chr12-113380845
chr15-85185205	chr12-120898999
chr16-70283218	chr12-120899011
chr17-42519941	chr14-35743466
chr17-66420935	chr14-76671382
chr17-73939179	chr15-25227768
chr17-73940875	chr15-41196518
chr17-73941099	chr15-52206089
chr19-3542545	chr15-90817071
chr19-3542596	chr16-9204775
chr19-9673672	chr16-15794464
chr19-13005027	chr16-31133839
chr19-39414240	chr16-31134851
chr19-52566676	chr16-48387296
chr19-58416302	chr16-48388380
chr2-3591477	chr16-68723195
chr2-37328013	chr16-81064440
chr2-37331119	chr17-4931117
chr2-37331555	chr17-27049086
chr2-85550497	chr17-29861470
chr2-114468086	chr17-48143493
chr2-160625969	chr17-48147748
chr2-176791182	chr17-57280650
chr20-3910024	chr17-60526810
chr20-48121065	chr17-73741449
chr20-48121538	chr17-73743831
chr3-15113655	chr19-3195051
chr3-112320485	chr19-4653558
chr3-124713620	chr19-4653673
chr3-179117033	chr19-11208037
chr3-179117242	chr19-11560825
chr4-39550564	chr19-11560866
chr4-39550967	chr19-11561171
chr5-64964702	chr19-11945749
chr5-64964718	chr19-13884074
chr6-17794001	chr19-13884198
chr6-26278707	chr19-13884669
chr6-90344222	chr19-16192275
chr7-97600813	chr19-16202343
chr7-102204583	chr19-16967618
chr7-121715200	chr19-18475345
chr8-11700676	chr19-20309046
chr8-118974593	chr19-39981170
chr9-32456316	chr19-39981292
chr9-115448873	chr19-42375624
chrX-23719788	chr19-45290530
chrX-73428094	chr19-45291274
chrX-73428531	chr19-56890703
chrX-73495883	chr19-57817016
chrX-73496309	chr19-58372048
chrX-77083673	chr19-59095573
chrX-77083915	chr2-24224575
chrX-77084001	chr2-113962951
	chr2-202030111
	chr2-208619377
	chr2-208619585
	chr2-208619742
	chr20-3850191
	chr20-3850369
	chr20-3851209
	chr20-32437633
	chr20-43707842
	chr21-45166896
	chr22-38340862
	chr22-38342172
	chr22-38342489
	chr22-38344401
	chr22-39415872
	chr3-10193906
	chr3-10193978
	chr3-10194316
	chr4-153898688
	chr5-170836902
	chr6-42047375
	chr6-42997593
	chr6-71298642
	chr6-71299074
	chr7-1575100
	chr7-17384440
	chr7-128143622
	chr9-34681687
	chr9-34682238
	chr9-37510105
	chr9-133580693
	chr9-133581385
	chr9-133581450
	chrX-16781576
	chrX-123046440
	chr1-6319070
	chr1-9161011
	chr1-10517653
	chr1-19543247
	chr1-38327584
	chr1-46163196
	chr1-94047106
	chr1-109606657
	chr1-153578690
	chr1-180958893
	chr1-184761274
	chr1-214524522
	chr1-214529137
	chr1-214529234
	chr1-214529740
	chr11-768303
	chr11-769883
	chr11-769895
	chr11-65544567
	chr11-68523337
	chr11-77779709
	chr11-93468771
	chr11-93468772
	chr12-6695699
	chr12-117152985
	chr12-133359770
	chr14-31916782
	chr14-53242478
	chr14-53242651
	chr14-53243554
	chr16-70282577
	chr16-88784379
	chr17-18209479
	chr17-30657129
	chr17-35972246
	chr17-38631608
	chr17-65334753
	chr17-73940067
	chr17-73940875
	chr17-79839317
	chr18-77916484
	chr19-1587538
	chr19-3539993
	chr19-3542545
	chr19-3542677
	chr19-3962692
	chr19-9759167
	chr19-11256689
	chr19-14592194
	chr19-16661291
	chr19-33369145
	chr19-46052975
	chr2-37327662
	chr2-86252025
	chr2-201774264
	chr2-216808867
	chr2-216808906
	chr2-224619461
	chr20-17942985
	chr20-18469048
	chr20-44530497
	chr20-48735434
	chr3-15113847
	chr3-15114401
	chr3-15452260
	chr3-48787856
	chr3-196079293
	chr4-2940164
	chr4-17803019
	chr5-130495683
	chr5-156904922
	chr6-150046432
	chr7-2767280
	chr7-44872505
	chr8-11700231
	chr8-11701343
	chr8-23046021
	chr8-23046084
	chr8-23046151
	chr8-23046473
	chr9-131067832
	chr9-131069123
	chr9-131070433
	chrX-2824433
	chrX-100264668
	chr1-1419700
	chr1-28661656
	chr1-28825331
	chr1-53289686
	chr1-109474776
	chr1-145369709
	chr1-145509570
	chr1-150281191
	chr1-155031645
	chr1-155703676
	chr1-168220407
	chr10-17728573
	chr10-75537412
	chr10-75538030
	chr10-75538031
	chr11-16778270
	chr11-62506299
	chr12-27574536
	chr12-27576447
	chr12-64844061
	chr12-64844071
	chr12-64844149
	chr12-69237534
	chr12-122215283
	chr13-20247023
	chr15-41591342
	chr15-41597647
	chr15-42859382
	chr15-74319236
	chr16-28966447
	chr16-48387201
	chr16-50139483
	chr16-68722784
	chr17-4929783
	chr17-4929863
	chr17-35837752
	chr17-35838015
	chr17-45751506
	chr17-57280649
	chr17-57280770
	chr17-60528124
	chr17-73721599
	chr17-73741066
	chr17-73742210
	chr19-1033457
	chr19-11215201
	chr19-11215310
	chr19-11226347
	chr19-11235011
	chr19-13883476
	chr19-13884611
	chr19-39982619
	chr19-42370923
	chr19-45168780
	chr19-58372069
	chr2-32534395
	chr2-37429526
	chr2-99812414
	chr2-99812978
	chr2-113412798
	chr2-202082668
	chr2-202082730
	chr20-3849777
	chr20-3852829
	chr20-43706098
	chr20-43706947
	chr22-18572730
	chr22-36056598
	chr22-36057284
	chr22-38343967
	chr22-39415911
	chr22-41327460
	chr22-44345412
	chr22-44345805
	chr3-10192608
	chr3-10194373
	chr3-45722100
	chr3-180668732
	chr3-180668743
	chr3-197611263
	chr4-57326875
	chr5-150651380
	chr5-180262373
	chr6-36108633
	chr6-36109250
	chr6-42856051
	chr6-42856330
	chr6-43583233
	chr6-43584206
	chr6-111289200
	chr7-17384354
	chr7-44841928
	chr7-98974704
	chr7-98975782
	chr8-6500951
	chr8-41399640
	chr8-41400029
	chr8-95804605
	chrX-54589730
	chrX-123042979
	chrX-123046599
	chrX-123046720
	chrX-123047112
	chr1-1595006
	chr1-1660957
	chr1-6282383
	chr1-6282400
	chr1-6283260
	chr1-9162394
	chr1-10517352
	chr1-36067784
	chr1-36067838
	chr1-36068295
	chr1-46162411
	chr1-109606149
	chr1-115127101
	chr1-153578070
	chr1-160967857
	chr10-101992314
	chr10-101992783
	chr12-120607445
	chr12-122991728
	chr12-124007419
	chr12-133347502
	chr14-21928998
	chr14-21929044
	chr15-85185045
	chr16-4512357
	chr16-11929203
	chr17-2321606
	chr17-2321612
	chr17-37005839
	chr17-42879232
	chr17-65334885
	chr19-1590358
	chr19-1590495
	chr19-3962136
	chr19-38124347
	chr19-39359055
	chr19-46053159
	chr19-46054357
	chr19-47285249
	chr19-54976993
	chr2-37331038
	chr2-37331116
	chr2-86249962
	chr2-128601464
	chr2-201774244
	chr2-201774774
	chr2-206987561
	chr2-216808974
	chr20-17943121
	chr20-18468339
	chr22-26921251
	chr3-15451902
	chr3-15452537
	chr3-15452554
	chr3-48786991
	chr3-53900402
	chr3-57612933
	chr3-156258319
	chr4-73922743
	chr4-153544839
	chr5-79923826
	chr5-115165632
	chr5-156905396
	chr6-74134848
	chr6-74304013
	chr6-88223917
	chr6-90344706
	chr6-108363889
	chr6-108363895
	chr6-160101733
	chr7-2762045
	chr8-23045957
	chr8-23046622
	chr8-27148181
	chr8-30536603
	chr9-36216780
	chr9-131071114
	chrX-2824916
	chrX-77083891
	chrX-77083915
